# Supplementary material for: Tenovin-1 Ameliorates Renal Fibrosis in High-Fat-Diet-Induced Diabetic Nephropathy via Antioxidant and Anti-Inflammatory Pathways
Source: Antioxidants (Basel). 2022 Sep 14;11(9):1812. doi: 10.3390/antiox11091812 (PMC9495519; doi:10.3390/antiox11091812)
Supplement: Supplementary file 1 [file antioxidants-11-01812-s001.zip]

Archive with 1 entries (1 files):
- antioxidants-1834716-supplementary.pdf
